# Supplementary material for: Porphyromonas gingivalis Vesicles Control Osteoclast–Macrophage Lineage Fate
Source: Int J Mol Sci. 2026 Jan 14;27(2):831. doi: 10.3390/ijms27020831 (PMC12840716; doi:10.3390/ijms27020831)
Supplement: Supplementary file 1 [file ijms-27-00831-s001.zip]

Archive with 1 entries (1 files):
- ijms-3974407-supplementary.pdf
